# Supplementary material for: Soil organic carbon, extracellular polymeric substances (EPS), and soil structural stability as affected by previous and current land-use
Source: Geoderma. 2020 Apr 1;363:114143. doi: 10.1016/j.geoderma.2019.114143 (PMC7043399; doi:10.1016/j.geoderma.2019.114143)
Supplement: Supplementary data 2 [file mmc2.xml]

<?xml version="1.0" encoding="UTF-8" standalone="no"?><data:data><datasets><author>marcredmile-gordon@rhs.org.uk</author><type>0</type><dataset><value>3</value><reason>Other (please explain)</reason><comments>Already included in the submission and supp. materials</comments></dataset></datasets></data:data>
